# Supplementary material for: Sindbis Virus–Host Interactions in Human Neuroblastoma Cells: Implications for Viral Pathogenesis and Replication
Source: Viruses. 2025 Oct 7;17(10):1346. doi: 10.3390/v17101346 (PMC12567755; doi:10.3390/v17101346)
Supplement: Supplementary file 1 [file viruses-17-01346-s001.zip]

Archive with 1 entries (1 files):
- viruses-3896839-supplementary.pdf
